# Supplementary material for: A Cross-Sectional Study of the Psychological Needs of Adults Living with Cystic Fibrosis
Source: PLoS One. 2015 Jun 23;10(6):e0127944. doi: 10.1371/journal.pone.0127944 (PMC4478009; doi:10.1371/journal.pone.0127944)
Supplement: S1 Dataset — (XLS) [file pone.0127944.s002.xls]

## Sheet: CF needs assessment database
ID	FEV1%_predicted	BMI	Age	Gender	Ethnicity	Other ethnicity	Education	Employment status	Other employment status	Living status	Other living status	Relationship	CESd.1	CESd.2	CESd.3	CESd.4	CESd.5	CESd.6	CESd.7	CESd.8	CESd.9	CESd.10	CESd.11	CESd.12	CESd.13	CESd.14	CESd.15	CESd.16	CESd.17	CESd.18	CESd.19	CESd.20	GAD.1	GAD.2	GAD.3	GAD.4	GAD.5	GAD.6	GAD.7	Access_PsychServ	Access_Psy_recoded_dichotomous	Concern_Mood	Concern_Relationships	Concern_Grief	Concern_LifeTransition	Concern_QOL	Concern_PainManage	Concern_Worries	Concern_BodyImg
7001	58	19.3132	20	2	1		3	2		2		1	2	2	3	2	2	3	2	1	1	2	3	1	2	2	1	2	3	3	1	2	2	1	2	2	2	1	2	3	2	1	1	2	2	1	2	1	2
7002	79	32.2421	23	2	1		4	1		2		1	0	0	0	3	1	1	0	3	0	1	1	3	0	2	0	3	0	0	0	0	1	0	0	0	0	1	0	1	1	2	2	1	2	1	2	2	2
7003	80	24.6204	45	1	1		4	1		1		3	0	0	0	3	1	1	1	2	0	0	2	1	1	2	0	1	1	1	0	1	1	1	1	0	0	0	0	2	1	1	1	2	2	2	2	1	2
7004	54	24.2664	22	2	1		4	8		2		1	0	0	1	2	0	1	2	0	1	2	0	3	1	2	0	3	1	2	1	1	1	1	1	0	0	1	1	2	1	1	1	2	1	2	2	1	2
7005	32	19.1003	34	1	1		5	1		3		4	1	0	0	3	1	0	1	2	0	0	2	2	1	0	1	2	0	0	0	1	2	1	1	1	2	1	0	1	1	2	2	2	2	2	2	1	2
7006	26	28.7347	35	1	1		4	3	STOP WORKING, APPLYING FOR TRANSPLANT	1		4	0	0	0	3	0	0	3	3	0	0	0	3	0	0	0	3	0	0	0	0	0	0	0	0	0	1	0	3	2	2	2	2	2	2	2	2	2
7007	32	21.9138	49	1	1		2	1		3		4	1	0	0	3	0	3	0	3	0	0	0	3	0	0	0	3	0	0	0	0	0	0	0	0	0	0	0	1	1	2	2	2	2	2	2	2	2
7008		19.8286	20	2	1		2	2		2		1	0	0	0	3	0	0	0	3	0	0	3	3	0	0	0	3	0	0	0	0	0	0	0	0	0	0	0	1	1	1	2	1	1	2	2	1	2
7009	48	23.3887	39	1	1		4	9	Self employed	1		1	0	0	0	0	1	1	2	0	0	0	3	2	0	2	0	2	0	0	0	2	0	0	0	0	0	3	0	1	1	2	2	2	2	2	2	2	2
7010	48		37	1	1		5	1		3		3	0	0	0	3	2	0	0	3	0	0	2	3	0	1	0	3	0	0	1	0	0	0	0	0	0	0	0	1	1	2	2	2	2	2	2	2	2
7011	79	24.6181	23	1	1		2	1		2		1	1	0	1	2	3	1	2	2	0	0	2	3	0	2	1	2	0	2	2	1	2	2	2	2	0	1	2	2	1	1	1	2	1	1	2	1	2
7012	48	21.551	28	1	1		4	1		3		4	1	1	0	2	1	1	1	0	0	0	0	1	0	0	1	1	0	1	1	0	0	0	0	0	0	1	0	1	1	2	2	2	1	2	2	2	2
7013	50	24.083	21	1	1		3	2		3		4	0	1	0	2	1	0	2	1	0	0	3	3	0	0	0	3	0	1	0	2	0	0	0	0	0	0	0	1	1	2	2	2	1	2	2	2	2
7014	72	24.9691	36	1	1		5	1		3		4	3	1	0	3	1	1	3	1	0	3	3	1	1	3	0	2	0	2	0	0	2	3	0	1	3	2	1	4	2	1	2	2	2	1	2	1	2
7015	54	23.823	38	1	1		3	1		3		3	0	0	0	0	0	0	0	0	0	0	0	3	0	0	0	3	0	0	0	0	0	0	0	0	0	0	0	1	1	2	2	2	2	2	2	2	2
7017	21	22.5982	25	1	1		4	9	Volunteer	2		1	0	0	0	0	0	0	0	1	0	0	0	3	0	0	0	3	0	0	0	0	0	0	0	0	0	0	0	4	2	1	1	1	2	1	2	1	2
7018	15	16.1306	27	1	1		3	7	Unemployed/disability	5		1	0	1	0	3	0	0	2	0	0	0	1	2	0	0	0	2	0	0	0	2	1	0	0	0	0	1	0	3	2	2	2	2	2	2	2	2	2
7020	82	22.1605	38	1	1		4	1		3		3	0	0	0	2	2	1	1	3	0	1	2	2	2	1	0	3	1	1	1	1	2	1	1	1	1	1	2	5		1	2	2	2	1	2	1	2
7021	31	24.0129	18	2	1		3	5		2		1	1	2	2	0	2	3	2	2	3	2	1	0	2	2	1	0	0	2	2	3	1	1	1	0	0	1	1	1	1	1	2	1	1	1	1	1	1
7022	75	24.9337	26	1	6	middle eastern	4	1		3		3	1	0	0	2	0	0	0	3	0	0	0	3	0	0	0	3	0	0	0	0	0	0	0	0	0	0	0	1	1	2	2	2	2	1	2	2	2
7024	74	26.4706	39	2	1		3	1		3		3	2	0	2	2	1	1	1	1	1	1	1	1	1	3	2	1	1	1	2	1	1	1	1	2	2	2	1	1	1	1	1	2	2	1	2	1	1
7025	58	19.798	41	2	1		4	7		2		1	0	1	0	2	1	0	1	2	1	0	3	2	0	1	2	2	0	1	1	1	1	0	0	1	0	1	0	2	1	1	1	1	1	2	1	2	2
7026	100	38.8209	50	1	1		4	1		3		3	0	1	0	0	1	0	0	3	0	0	1	3	0	0	1	3	0	1	0	0	1	0	1	0	0	1	0	2	1	2	2	2	1	2	2	2	2
7027		23.6584	29	1	1		4	1		1		4	0	1	1	2	2	0	1	1	0	3	1	2	0	0	0	2	0	1	0	2	2	1	1	2	1	1	2	1	1	2	2	1	2	1	2	1	2
7028	29	18.6667	20	2	1		3	8		5		4	2	1	1	2	1	1	1	2	0	2	1	2	1	2	1	2	1	1	0	1	1	1	1	1	1	1	1	3	2	2	2	1	1	2	2	2	2
7029	67	20.5152	19	1	1		2	2		2	with parents/family	4	0	1	0	2	0	1	3	1	1	3	0	3	0	0	0	3	0	1	0	1	0	0	1	0	0	0	1	4	2	2	2	2	2	2	2	2	1
7030	85	23.3143	32	1	1		4	1		1		1	0	0	0	3	0	0	0	2	0	0	1	3	0	0	0	3	0	0	0	1	0	0	0	0	0	0	0	1	1	2	2	2	2	2	2	2	2
7031	68	23.2602	23	2	6	middle eastern	4	7		2		1	2	0	0	2	2	1	1	1	3	2	3	1	3	1	0	1	1	2	0	0	2	0	1	2	2	1	2	3	2	1	1	2	1	1	2	1	2
7032	50	23.6821	33	1	1		2	1		3		4	0	1	0	1	1	0	0	2	0	0	1	3	1	0	0	3	0	0	0	1	1	0	1	1	1	0	0	4	2	1	1	1	1	1	1	1	2
7033	42	22.8516	25	2	6	arab	4	5		3		3	2	3	1	2	2	1	3	1	1	2	1	3	0	2	1	3	1	0	0	1	0	0	1	0	1	1	1	2	1	1	1	1	2	2	2	2	2
7034	36	21.2953	53	1	1		4	1		3		3	0	0	0	3	0	1	1	2	1	0	1	2	0	0	0	2	0	1	1	0	1	0	1	1	1	1	0	1	1	2	2	2	2	2	2	1	2
7035	26	24.5775	25	2	1		3	7		2		4	1	3	0	1	1	1	1	2	1	2	1	1	1	0	1	1	0	0	1	2	1	1	0	0	0	2	1	2	1	1	2	1	1	2	1	1	2
7036	68	20.0184	18	2	1		2	2		2		1	1	1	0	2	1	0	1	2	0	0	3	3	2	0	0	3	0	1	0	1	0	0	1	1	2	2	1	1	1	2	2	2	1	1	2	2	2
7037	77	24.2215	18	1	1		3	8		2		1	0	0	0	3	0	0	0	3	0	0	1	3	0	0	0	3	0	0	0	0	0	0	0	0	0	0	0	4	2	2	2	2	1	2	2	2	2
7038	23	22.9364	37	1	1		4	1		1		6	0	0	0	3	0	0	0	3	0	0	0	3	0	0	0	3	0	0	3	0	0	0	0	0	0	0	0	1	1	2	2	2	2	2	2	2	2
7039	58	27.7767	32	2	1		3	7	Working part-time	3		3	1	2	1	3	1	1	0	0	1	1	1	3	1	0	0	3	1	1	2	1	0	1	0	0	0	1	1	2	1	2	2	2	2	2	2	2	1
7040	51	25.7888	67	2	1		4	6		3		3	1	0	0	0	0	0	0	3	0	0	1	3	0	0	0	3	0	0	0	0	0	0	0	0	0	0	0	1	1	2	2	1	2	2	2	2	2
7041	57	15.43	29	1	1		2	7		2		1	2	3	2	1	1	2	2	1	1	2	2	1	2	2	1	1	0	1	1	2	1	1	1	1	2	2	1	2	1	1	1	1	1	1	1	1	1
7042	49	21.76	43	2	1		4	1		3		3	0	0	0	3	0	0	2	1	0	0	0	3	0	0	0	2	0	1	0	1	0	0	0	0	0	0	0	1	1	1	2	2	1	1	2	1	2
7043	48		24	2	1		4	7	Working part-time	5	with roommate	4	0	1	0	2	1	0	2	3	0	0	1	3	0	0	0	3	1	0	0	1	1	1	1	1	0	0	1	4	2	2	2	2	2	2	2	1	2
7045	74	23.6082	30	1	1		2	9	Self	2		1	0	0	1	2	1	1	1	2	0	0	1	3	1	1	0	3	0	1	0	1	0	0	0	999	1	1	0	4	2	1	1	1	1	1	1	1	1
7046	58	25.89	21	2	1		4	1		3		4	0	0	0	0	0	0	0	2	0	0	0	3	0	0	0	3	0	0	0	0	0	0	0	0	0	0	0	3	2	2	2	2	2	2	2	2	2
7047	50	20.8933	26	2	1		4	1		3		4	0	1	0	3	1	1	0	2	0	0	1	3	0	0	0	3	0	1	0	0	1	0	0	0	0	1	0	1	1	1	1	1	1	1	1	1	2
7048	71	26.3287	24	2	1		4	1		3		4	0	0	0	3	0	0	0	1	0	1	0	3	0	0	0	3	0	0	0	0	0	1	1	1	0	0	0	1	1	2	1	2	1	1	2	1	1
7049	48	20.57	21	1	1		2	5		5		1	1	0	0	2	1	0	2	1	0	0	0	3	0	3	0	3	0	2	0	1	1	1	1	0	0	0	0	2	1	1	1	2	2	1	2	1	2
[truncated: 20 more columns]

## Sheet: Coding information
Coding sheet for nominal variables
		Variable Values
		Value		Label
		gender	1	male
			2	female
			3	intersex
		ethnicity	1	Caucasian
			2	Aboriginal
			3	African descent
			4	Hispanic descent
			5	Asian descent
			6	Other
		education	1	Grades 1 - 8
			2	High school
			3	Some college/university
			4	University degree obtained
			5	Postgraduate degree (e.g. M.A., Ph.D.)
		employment status	1	Working full-time
			2	Working part-time
			3	Sick leave
			4	Homemaker/parenting
			5	Unemployed
			6	Retired
			7	Disability
			8	Full-time student
			9	Other
		Living Status	1	alone
			2	with parents/family
			3	with spouce/partner
			4	no permanent residence
			5	with roommate
			6	other (e.g., supportive housing)
		Relationship	1	Single
			2	Casual dating
			3	Married
			4	Steady partner
			5	Widowed
			6	Divorced
		CESd.1	0	Rarely or none of the time (< 1 day)
			1	Some or a little of the time (1-2 days)
			2	Occasionally or a moderate amount of the time (3-4 days)
			3	Most or all of the time (5-7 days)
		CESd.2	0	Rarely or none of the time (< 1 day)
			1	Some or a little of the time (1-2 days)
			2	Occasionally or a moderate amount of the time (3-4 days)
			3	Most or all of the time (5-7 days)
		CESd.3.1	0	Rarely or none of the time (< 1 day)
			1	Some or a little of the time (1-2 days)
			2	Occasionally or a moderate amount of the time (3-4 days)
			3	Most or all of the time (5-7 days)
		CESd.4.1	0	Rarely or none of the time (< 1 day)
			1	Some or a little of the time (1-2 days)
			2	Occasionally or a moderate amount of the time (3-4 days)
			3	Most or all of the time (5-7 days)
		CESd.5.1	0	Rarely or none of the time (< 1 day)
			1	Some or a little of the time (1-2 days)
			2	Occasionally or a moderate amount of the time (3-4 days)
			3	Most or all of the time (5-7 days)
		CESd.6.1	0	Rarely or none of the time (< 1 day)
			1	Some or a little of the time (1-2 days)
			2	Occasionally or a moderate amount of the time (3-4 days)
			3	Most or all of the time (5-7 days)
		CESd.7.1	0	Rarely or none of the time (< 1 day)
			1	Some or a little of the time (1-2 days)
			2	Occasionally or a moderate amount of the time (3-4 days)
			3	Most or all of the time (5-7 days)
		CESd.8.1	0	Rarely or none of the time (< 1 day)
			1	Some or a little of the time (1-2 days)
			2	Occasionally or a moderate amount of the time (3-4 days)
			3	Most or all of the time (5-7 days)
		CESd.9.1	0	Rarely or none of the time (< 1 day)
			1	Some or a little of the time (1-2 days)
			2	Occasionally or a moderate amount of the time (3-4 days)
			3	Most or all of the time (5-7 days)
		CESd.10.1	0	Rarely or none of the time (< 1 day)
			1	Some or a little of the time (1-2 days)
			2	Occasionally or a moderate amount of the time (3-4 days)
			3	Most or all of the time (5-7 days)
		CESd.11.1	0	Rarely or none of the time (< 1 day)
			1	Some or a little of the time (1-2 days)
			2	Occasionally or a moderate amount of the time (3-4 days)
			3	Most or all of the time (5-7 days)
		CESd.12.1	0	Rarely or none of the time (< 1 day)
			1	Some or a little of the time (1-2 days)
			2	Occasionally or a moderate amount of the time (3-4 days)
			3	Most or all of the time (5-7 days)
		CESd.13.1	0	Rarely or none of the time (< 1 day)
			1	Some or a little of the time (1-2 days)
			2	Occasionally or a moderate amount of the time (3-4 days)
			3	Most or all of the time (5-7 days)
		CESd.14.1	0	Rarely or none of the time (< 1 day)
			1	Some or a little of the time (1-2 days)
			2	Occasionally or a moderate amount of the time (3-4 days)
			3	Most or all of the time (5-7 days)
		CESd.15.1	0	Rarely or none of the time (< 1 day)
			1	Some or a little of the time (1-2 days)
			2	Occasionally or a moderate amount of the time (3-4 days)
			3	Most or all of the time (5-7 days)
		CESd.16.1	0	Rarely or none of the time (< 1 day)
			1	Some or a little of the time (1-2 days)
			2	Occasionally or a moderate amount of the time (3-4 days)
			3	Most or all of the time (5-7 days)
		CESd.16.2	0	Rarely or none of the time (< 1 day)
			1	Some or a little of the time (1-2 days)
			2	Occasionally or a moderate amount of the time (3-4 days)
			3	Most or all of the time (5-7 days)
		CESd.17.1	0	Rarely or none of the time (< 1 day)
			1	Some or a little of the time (1-2 days)
			2	Occasionally or a moderate amount of the time (3-4 days)
			3	Most or all of the time (5-7 days)
		CESd.17.2	0	Rarely or none of the time (< 1 day)
			1	Some or a little of the time (1-2 days)
			2	Occasionally or a moderate amount of the time (3-4 days)
			3	Most or all of the time (5-7 days)
		CESd.18.1	0	Rarely or none of the time (< 1 day)
			1	Some or a little of the time (1-2 days)
			2	Occasionally or a moderate amount of the time (3-4 days)
			3	Most or all of the time (5-7 days)
		CESd.18.2	0	Rarely or none of the time (< 1 day)
			1	Some or a little of the time (1-2 days)
			2	Occasionally or a moderate amount of the time (3-4 days)
			3	Most or all of the time (5-7 days)
		CESd.19.1	0	Rarely or none of the time (< 1 day)
			1	Some or a little of the time (1-2 days)
			2	Occasionally or a moderate amount of the time (3-4 days)
			3	Most or all of the time (5-7 days)
		CESd.19.2	0	Rarely or none of the time (< 1 day)
			1	Some or a little of the time (1-2 days)
			2	Occasionally or a moderate amount of the time (3-4 days)
			3	Most or all of the time (5-7 days)
		CESd.20.1	0	Rarely or none of the time (< 1 day)
			1	Some or a little of the time (1-2 days)
			2	Occasionally or a moderate amount of the time (3-4 days)
			3	Most or all of the time (5-7 days)
		CESd.20.2	0	Rarely or none of the time (< 1 day)
			1	Some or a little of the time (1-2 days)
			2	Occasionally or a moderate amount of the time (3-4 days)
			3	Most or all of the time (5-7 days)
		GAD.1.1	0	Not at all
			1	Several days
			2	More than half the days
			3	Nearly every day
		GAD.2.1	0	Not at all
			1	Several days
			2	More than half the days
			3	Nearly every day
		GAD.3.1	0	Not at all
			1	Several days
			2	More than half the days
			3	Nearly every day
		GAD.4.1	0	Not at all
			1	Several days
			2	More than half the days
			3	Nearly every day
		GAD.5.1	0	Not at all
			1	Several days
			2	More than half the days
			3	Nearly every day
		GAD.6.1	0	Not at all
			1	Several days
			2	More than half the days
			3	Nearly every day
		GAD.7.1	0	Not at all
			1	Several days
			2	More than half the days
			3	Nearly every day
		Access_PsychServ	1	Never
			2	Rarely
			3	Occasionally
			4	Often
			5	Don't know
		Access_Psy_recoded_dichotomous	1	Never or rarely
			2	Occasionally or often
		Concern_Mood	1	Yes
			2	No
		Concern_Relationships	1	Yes
			2	No
		Concern_Grief	1	Yes
			2	No
		Concern_LifeTransition	1	Yes
			2	No
		Concern_QOL	1	Yes
			2	No
		Concern_PainManage	1	Yes
			2	No
		Concern_Worries	1	Yes
			2	No
		Concern_BodyImg	1	Yes
			2	No
		Concern_SelfEsteem	1	Yes
			2	No
		Concern_LifeStress	1	Yes
			2	No
		Concern_Existential	1	Yes
			2	No
		Concern_NeuroCog	1	Yes
			2	No
		Concern_TreatAdhere	1	Yes
			2	No
		Concern_WorkLifeBalance	1	Yes
			2	No
		Concern_Stigma	1	Yes
			2	No
		Concern_Trauma	1	Yes
			2	No
		Concern_Trauma	1	Yes
			2	No
		Concern_CFIssues	1	Yes
			2	No
		Concern_CFIssues	1	Yes
			2	No
		PsychServ_Use	1	Very Unlikely
			2	Unlikely
			3	Likely
			4	Very Likely
		PsychServ_Use_1_recoded	1	Unlikely
			2	Likely
		CESd.ClinCutOff.1	0	Below clinical cutoff for depression (0-15)
			1	Above clinical cutoff for depression (16+)
		CESd.ClinCutOff.2	0	Below clinical cutoff for depression (0-15)
			1	Above clinical cutoff for depression (16+)
		GAD_clinical_cutoff_1	0	not anxious
			1	GAD
		GAD_clinical_cutoff_2	0	not anxious
			1	GAD
